# Supplementary material for: The impact of surgical excision of the primary tumor in stage IV breast cancer on survival: a meta-analysis
Source: Oncotarget. 2017 Dec 13;9(14):11816–23. doi: 10.18632/oncotarget.23189 (PMC5837759; doi:10.18632/oncotarget.23189)
Supplement: Supplementary file 2 [file oncotarget-09-11816-s002.xlsx]

## Sheet: Sheet1
Supplementary Table 1: Available data on tumor and metastatic characteristics of the patients undergoing/not undergoing surgical excision of the primary tumor Studies included in this meta-analysis
Author	Database	Publication Year		study type	No pts in surgery/ no surgery group	systematic therapy/ radiotherapy in surgery group	Tx~2 in surgery group (%)	Tx~2 in no	mastectomy in surgery group (%)	ER+/PR+/	ER+/PR+/	metastatic site number=1/＞1 in surgery group (%)	Metastatic site number=1/＞1 in no surgery group (%)	visceral/	visceral/	Median Survival in Surgery Group	Median Survival in no surgery Group	Hazard ratio for overall survival
								surgery group		HER-2+ in surgery group (%)	HER-2+ in no surgery group (%)			bone metastasis in surgery group (%)	bone metastasis in no surgery group			(95%CI)
								(%)
Khan	NCDB		2002	R	9162/6861	53(CT)+35(HT)+21(H)/46	na	na	62	na/na/na	na/na/na	na/na	na/na	na/na	na/na	26.9 mo	19.3 mo	0.612 (0.58-0.65)
Rapiti	Geneva		2006	R	127/173	na/na	na	na	69	na/na/na	na/na/na	na/na	na/na	na/na	na/na	n/a	n/a	0.60(0.40-1.00)
Fields	Washington University		2007	R	187/222	na/na	82	61	55	na/na/na	na/na/na	na/na	na/na	66/74	71/95	31.9 mo	15.4 mo	0.53 (0.42-0.67)
Gnerlich	SEER		2007	R	4578/5156	na/na	2655	1370	54	48/39/na	35/27/na	na/na	na/na	na/na	na/na	36 mo	21 mo	0.63 (0.60-0.66)
Bafford	Boston		2008	R	61/86	na/30	34	39	66	57/49/54	64/55/26	33/67	1988-10-01	52/69	40/58	3.52 yrs	2.36 yrs	0.47 (0.23-0.95)
Blanchard	Baylor		2008	R	242/153	na/na	209	102	79	82/49/na	72/34/na	81/19	49/51	35/70	63/77	27.1 mo	16.8 mo	0.71 (0.56-0.91)
Hazard	LynnSage Breast Center		2008	R	47/54	na/na	10	17	64	na/na/26	na/na/20	72/26	53/47	57/43	66/34	26.3 mo	29.2 mo	0.798 (0.40-1.52)
Ruiterkamp	Eindhoven Cancer Registry		2009	R	288/440	na/98	173	162	66	na/na/na	na/na/na	74/21	57/37	53/42	60/34	31 mo	14 mo	0.62 (0.51-0.76)
Shien	NCCH (Japan)		2009	R	160/184	na/na	40	41	98	na/na/na	na/na/na	na/na	na/na	36/64	36/63	27 mo	22 mo	0.89 (0.79-1.00)
Neuman	Memorial Sloan Kettering Cancer Center		2010	R	69/117	na/na	na	na	41	83/70/17	68/36/40	na/na	na/na	52/62	64/68	40 mo	33 mo	0.71 (0.47-1.06)
Pathy	University Malaya Medical Center		2011	R	139/236	na/na	14	23	96	41/na/na	27/na/na	na/na	na/na	31/35	20/16	21.3 mo	10.1 mo	0.72 (0.58-0.94)
Perez-Fidalgo	Hospital Clinico of Valencia		2011	R	123/85	na/na	120	85	92	41/35/10	39/32/9	69/31	46/54	42/64	66/19	40.4 mo	24.3 mo	0.52 (0.35-0.77)
Dominici	NCCN		2011	R	54/236	42(CT)+40(HT)+16(H)/7	na	Na	na	72/na/35	75/na/32	69/31	64/36	61/63	33/67	3.5 yrs	3.4 yrs	0.94 (0.83-1.08)
Rashaan	2Dutch Hospitals		2012	R	59/112	na/na	na	Na	na	na/na/na	na/na/na	na/na	na/na	na/na	na/na	n/a	n/a	0.9 (0.6-1.4)
Lang	MDACC		2013	R	74/134	55(CT)+18(HT)+17(H)/24	31	56	55	51/38/27	65/49/21	81/19	70/30	na/na	na/na	56.1 mo	37.2 mo	0.58 (0.35-0.98)
Rhu	Samsung Medical Center		2014	R	40/222	na/na	na	Na	65	45/43/13	37/32/18	73/27	na/na	75/53	95/63	n/a	n/a	0.51 (0.306-0.851)
Akay	MDACC		2014	R	79/93	na/na	na	Na	97	na/na/34	na/na/19	na/na	na/na	na/na	na/na	40 mo	22 mo	0.25 (0.08-0.82)
Thomas	SEER		2016	R	8330/13042	35(CT)+22(HT)+1(H)/21	4797	4772	na	na/na/na	na/na/na	na/na	na/na	na/na	na/na	28 mo	19 mo	0.6 (0.57-0.63)
Warschkow	SEER		2016	R	7600/8647	na/na	na	Na	63	63/49/na	61/47/na	na/na	na/na	na/na	na/na	n/a	n/a	0.53 (0.5-0.55)
Badwe	Tata Memorial Center (India)		2015	P	173/177	166(CT)+1(H)/na	na	Na	72	na/na/26	na/na/35	na/na	na/na	71/57	72/56	19.2 mo	20.5 mo	1.04 (0.81-1.34)
Soran	Turkey		2016	P	138/136	138/na	84	69	na	na/na/30	na/na/31	na/na	na/na	49/75	60/68	46 mo	37 mo	0.66 (0.49-0.88)
			(ASCO)
King	TBCRC		2016	P	39/51	15(CT)/na	na	Na	na	87/na/na	90/na/na	77/23	41/59	na/na	na/na	77 mo	71 mo	0.92 (0.390-2.173)
			(ASCO)
CI confidence intervals, ER oestrogen receptor, PR progestogen receptor, HER-2 human epidermal growth factor receptor-2, pts patients, Tx~2 Tx/T0/T1/T2, NCDB National Cancer Database, R retrospective study, mo months, na not available, SEER surveillance, epidemiology, and end results, NCCH National Cancer Center Hospital, NCCN the National Comprehensive Cancer Network, MDACC MD Anderson Cancer Ce…
